# Supplementary material for: Domains of Physical and Mental Workload in Health Work and Unpaid Domestic Work by Gender Division: A Study with Primary Health Care Workers in Brazil
Source: Int J Environ Res Public Health. 2022 Aug 9;19(16):9816. doi: 10.3390/ijerph19169816 (PMC9407714; doi:10.3390/ijerph19169816)
Supplement: Supplementary file 1 [file ijerph-19-09816-s001.zip]

Archive with 1 entries (1 files):
- ijerph-1818034-supplementary.pdf
